# Supplementary material for: Preclinical In Vitro Evaluation of Extracellular Vesicles from Human Dental Pulp Stem Cells for the Safe and Selective Modulation of Anaplastic Thyroid Carcinoma
Source: Int J Mol Sci. 2025 Jul 4;26(13):6443. doi: 10.3390/ijms26136443 (PMC12250338; doi:10.3390/ijms26136443)
Supplement: Supplementary file 1 [file ijms-26-06443-s001.zip]

Archive with 1 entries (1 files):
- ijms-3681333-supplementary.pdf
